# Supplementary material for: Variations of training load, monotony, and strain and dose-response relationships with maximal aerobic speed, maximal oxygen uptake, and isokinetic strength in professional soccer players
Source: PLoS One. 2019 Dec 4;14(12):e0225522. doi: 10.1371/journal.pone.0225522 (PMC6892557; doi:10.1371/journal.pone.0225522)
Supplement: S1 File — (XLSX) [file pone.0225522.s001.xlsx]

## Sheet: w1
	Day 1	Day 2	Day 3	Day 4	Day 5	Day 6	Day 7	TM	TS	TL (if >0)	wTL
Player 1	522	420	236	444	240	455	0	1.81562	1276.15	386.167	2317
Player 2	609	350	354	0	300	455	0	1.3108	1577.66	413.6	2068
Player 3	435	350	236	518	240	455	0	1.8058	1237.12	372.333	2234
Player 4	609	420	177	444	180	520	0	1.52803	1537.92	391.667	2350
Player 5	522	350	413	444	300	455	0	2.05881	1206.52	414	2484
Player 7	522	420	295	444	180	455	0	1.78471	1297.69	386	2316
Player 8	696	490	354	592	360	585	0	1.90471	1615.47	512.833	3077
Player 9	522	490	354	592	300	455	0	1.96293	1382.12	452.167	2713
Player 10	609	490	295	518	300	455	0	1.87695	1420.93	444.5	2667
Player 11	435	420	236	370	240	390	0	1.93283	1081.83	348.5	2091
Player 13	696	560	413	592	360	455	0	1.95224	1575.63	512.667	3076
Player 14	435	350	0	370	300	325	0	1.4229	1250.96	356	1780
Player 15	696	490	354	444	300	455	0	1.83686	1491.13	456.5	2739
Player 16	435	350	295	370	300	325	0	2.13019	974.089	345.833	2075
Player 17	0	350	295	370	300	390	0	1.43345	1189.44	341	1705
Player 18	435	420	413	0	360	455	0	1.44919	1437.35	416.6	2083
Player 19	522	420	354	444	240	455	0	1.96032	1242.14	405.833	2435
Player 20	522	490	354	444	360	390	0	2.10848	1214.14	426.667	2560
Player 21	609	350	354	370	300	325	0	1.85166	1246.45	384.667	2308
Player 22	696	490	413	592	360	455	0	1.94889	1542.42	501	3006
Player 23	435	350	295	518	240	390	0	1.9042	1170.05	371.333	2228
Player 24	609	560	413	592	360	390	0	1.98456	1473.38	487.333	2924
Player 25	522	490	354	444	300	325	0	1.98841	1224.6	405.833	2435
MEAN	525.783	429.13	315.522	431.13	292.174	426.739	0	1.82402	1333.27	403.413	316.087
SD	147.173	70.9618	95.1491	157.219	55.1821	64.4841	0	0.232367	174.146	98.3615	73.8714

## Sheet: w2
	Day 1	Day 2	Day 3	Day 4	Day 5	Day 6	Day 7	TM	TS	TL	wTL
Player 1	574	252	651	405	468	260	592	2.86259	1118.57	457.429	3202
Player 2	492	315	558	486	468	325	444	4.91247	628.604	441.143	3088
Player 3	410	315	558	486	390	325	444	4.82966	606.254	418.286	2928
Player 4	492	252	651	567	546	325	592	3.33355	1027.43	489.286	3425
Player 5	492	378	558	486	468	390	444	7.38112	435.706	459.429	3216
Player 7	492	315	651	405	390	325	518	3.69756	837.31	442.286	3096
Player 8	574	315	651	567	546	260	518	3.37761	1015.81	490.143	3431
Player 9	574	315	651	324	468	260	518	3.01026	1033.13	444.286	3110
Player 10	574	378	558	567	546	390	592	5.68042	634.637	515	3605
Player 11	492	252	558	648	546	325	518	3.42764	974.141	477	3339
Player 13	574	315	651	486	546	390	518	4.38331	793.921	497.143	3480
Player 14	410	315	0	0	390	260	444	1.38412	1314.19	363.8	1819
Player 15	574	315	651	405	546	390	518	4.08901	831.252	485.571	3399
Player 16	574	315	465	405	390	325	518	4.41903	677.071	427.429	2992
Player 17	410	315	558	405	390	325	370	4.92398	563.162	396.143	2773
Player 18	492	252	279	486	468	260	518	3.2088	858.577	393.571	2755
Player 19	410	315	558	486	390	260	444	4.06454	704.385	409	2863
Player 20	492	315	558	324	390	260	370	3.69421	733.309	387	2709
Player 21	492	378	465	405	468	260	592	4.21197	726.5	437.143	3060
Player 22	574	378	558	486	546	260	518	4.12471	804.906	474.286	3320
Player 23	410	315	558	0	390	325	518	1.96663	1279.35	419.333	2516
Player 24	574	0	558	567	546	390	592	2.15191	1499.6	537.833	3227
Player 25	492	378	0	486	468	390	518	2.16864	1259.78	455.333	2732
MEAN	506.261	304.043	517.565	429.652	468	316.522	505.13	3.79581	885.112	435.311	363.53
SD	63.7675	77.5139	183.502	157.207	66.5186	52.9673	65.6293	1.31524	272.686	95.3008	86.379

## Sheet: w3
	Day 1	Day 2	Day 3	Day 4	Day 5	Day 6	Day 7	TM	TS	TL	wTL
Player 1	120	380	280	86	510	147	156	1.52761	1099.1	239.857	1679
Player 2	240	456	280	43	425	196	208	1.86507	990.848	264	1848
Player 3	240	380	280	129	0	0	156	1.19319	993.135	237	1185
Player 4	240	608	280	86	510	196	104	1.45432	1391.71	289.143	2024
Player 5	360	456	210	86	510	147	156	1.6548	1163.29	275	1925
Player 7	300	380	280	86	510	147	104	1.6534	1092.9	258.143	1807
Player 8	300	0	0	129	510	196	156	1.03261	1250.23	258.2	1291
Player 9	300	456	280	129	510	147	260	2.077	1002.41	297.429	2082
Player 10	300	532	350	86	510	196	156	1.76841	1204.47	304.286	2130
Player 11	240	532	350	0	425	147	156	1.44479	1280.46	308.333	1850
Player 13	240	532	280	86	510	147	156	1.57165	1241.37	278.714	1951
Player 14	180	0	0	86	425	98	104	0.877131	1018.09	178.6	893
Player 15	240	456	350	129	510	196	156	1.94171	1049.07	291	2037
Player 16	240	380	350	86	425	147	104	1.77644	974.986	247.429	1732
Player 17	240	456	350	86	510	147	156	1.69599	1146.82	277.857	1945
Player 18	180	304	280	86	595	98	104	1.29671	1270.14	235.286	1647
Player 19	120	380	280	301	425	294	312	3.15172	670.11	301.714	2112
Player 20	180	304	280	129	425	147	156	2.12804	761.734	231.571	1621
Player 21	240	304	280	129	425	147	208	2.44506	708.775	247.571	1733
Player 22	300	456	280	172	510	147	208	2.12082	977.45	296.143	2073
Player 23	240	380	210	129	425	147	156	2.05222	822.036	241	1687
Player 24	360	456	350	129	510	294	104	2.05506	1071.99	314.714	2203
Player 25	300	380	280	0	425	196	156	1.71813	1010.98	289.5	1737
MEAN	247.826	389.913	267.826	104.696	458.261	161.913	160.522	1.76095	1051.83	255.851	220.699
SD	63.4577	145.477	93.5636	59.1665	110.942	59.8938	51.7941	0.483556	186.356	83.4707	74.4744

## Sheet: w4
	Day 1	Day 2	Day 3	Day 4	Day 5	Day 6	Day 7	TM	TS	TL	wTL
Player 1	425	516	264	86	335	390	0	1.54796	1302.36	336	2016
Player 2	510	516	330	129	335	390	0	1.65444	1335.8	368.333	2210
Player 3	425	430	330	129	335	390	0	1.77567	1148.3	339.833	2039
Player 4	510	516	330	43	469	390	0	1.49109	1514.33	376.333	2258
Player 5	510	344	264	129	268	312	0	1.61301	1132.67	304.5	1827
Player 7	340	0	264	129	335	390	0	1.26532	1152.28	291.6	1458
Player 8	510	602	330	86	335	546	0	1.48995	1616.84	401.5	2409
Player 9	510	430	330	129	335	468	0	1.68505	1306.78	367	2202
Player 10	595	430	264	0	268	390	0	1.26298	1541.59	389.4	1947
Player 11	425	430	264	172	402	390	0	1.82988	1138.33	347.167	2083
Player 13	0	344	396	0	335	312	0	1.05938	1309.26	346.75	1387
Player 14	425	430	132	86	335	390	0	1.43274	1254.94	299.667	1798
Player 15	510	516	264	172	335	390	0	1.68336	1299.19	364.5	2187
Player 16	425	344	330	129	268	312	0	1.77748	1017.17	301.333	1808
Player 17	425	516	264	86	335	234	0	1.46744	1267.51	310	1860
Player 18	510	602	330	86	335	468	0	1.50479	1549.06	388.5	2331
Player 19	425	602	594	172	268	468	0	1.60875	1572.03	421.5	2529
Player 20	425	430	330	172	268	312	0	1.83004	1058.45	322.833	1937
Player 21	510	430	264	129	335	234	0	1.56217	1217.54	317	1902
Player 22	425	516	198	129	335	312	0	1.54383	1240.42	319.167	1915
Player 23	340	258	198	86	201	312	0	1.64084	850.173	232.5	1395
Player 24	425	344	264	129	335	390	0	1.75885	1072.86	314.5	1887
Player 25	595	602	330	172	402	468	0	1.66156	1546.13	428.167	2569
MEAN	443.478	441.217	298.435	112.174	326.261	376.435	0	1.57159	1280.17	333	259.349
SD	117.323	135.493	86.4427	49.7746	54.5971	76.7569	0	0.190858	202.077	86.7312	67.2093

## Sheet: w5
	Day 1	Day 2	Day 3	Day 4	Day 5	Day 6	Day 7	TM	TS	TL	wTL
Player 1	546	510	70	540	420	308	0	1.51136	1584	399	2394
Player 2	546	510	280	630	504	308	0	1.83733	1511.98	463	2778
Player 3	455	510	280	630	420	308	0	1.83742	1416.66	433.833	2603
Player 4	728	510	210	630	504	385	0	1.69376	1751.73	494.5	2967
Player 5	546	510	140	540	420	231	0	1.56404	1526.18	397.833	2387
Player 7	637	425	420	450	420	308	0	1.95901	1357.83	443.333	2660
Player 8	637	595	210	630	588	308	0	1.67826	1768.5	494.667	2968
Player 9	455	510	350	720	420	308	0	1.79945	1535.47	460.5	2763
Player 10	637	510	280	630	588	308	0	1.78258	1656.58	492.167	2953
Player 11	455	510	280	450	420	308	0	1.99522	1214.4	403.833	2423
Player 13	546	510	350	720	588	308	0	1.82682	1654.24	503.667	3022
Player 14	455	425	210	540	420	308	0	1.84364	1278.99	393	2358
Player 15	546	510	280	540	504	308	0	1.90068	1414.23	448	2688
Player 16	455	425	210	450	420	231	0	1.81607	1206.45	365.167	2191
Player 17	455	425	140	540	420	308	0	1.69824	1347.28	381.333	2288
Player 18	455	595	140	630	420	308	0	1.57287	1619.97	424.667	2548
Player 19	273	510	350	450	336	462	0	1.98551	1199.19	396.833	2381
Player 20	364	340	350	540	0	0	0	1.0197	1563.21	398.5	1594
Player 21	455	510	210	540	504	308	0	1.80704	1398.42	421.167	2527
Player 22	455	425	280	450	420	308	0	2.05225	1139.24	389.667	2338
Player 23	364	425	210	540	420	308	0	1.83988	1232.15	377.833	2267
Player 24	0	425	280	450	504	308	0	1.35595	1450.64	393.4	1967
Player 25	0	510	350	630	420	308	0	1.31573	1685.76	443.6	2218
MEAN	455	484.13	255.652	559.565	438.261	297.957	0	1.72577	1457.09	415.094	339.548
SD	175.686	59.7467	86.0141	85.6249	115.942	78.0579	0	0.244957	188.657	100.179	70.9385

## Sheet: w6
	Day 1	Day 2	Day 3	Day 4	Day 5	Day 6	Day 7	TM	TS	TL	wTL
Player 1	0	0	355	365	475	324	0	1.04198	1457.8	379.75	1519
Player 2	0	465	0	0	475	405	0	0.798469	1684.47	448.333	1345
Player 3	0	80	355	438	475	405	0	1.16993	1498.39	350.6	1753
Player 4	0	651	0	0	570	405	0	0.777874	2090.31	542	1626
Player 5	0	465	284	0	570	324	0	0.984375	1669.08	410.75	1643
Player 7	0	558	0	0	475	405	0	0.790102	1820.02	479.333	1438
Player 8	0	651	0	438	665	486	0	1.03166	2171.25	560	2240
Player 9	0	80	284	365	570	486	0	1.09364	1632.17	357	1785
Player 10	0	0	355	292	570	324	0	0.981366	1570.26	385.25	1541
Player 11	0	558	0	0	475	324	0	0.771427	1759.08	452.333	1357
Player 13	0	80	426	438	570	324	0	1.12475	1634.14	367.6	1838
Player 14	0	80	355	365	475	405	0	1.17085	1434.86	336	1680
Player 15	0	120	355	365	0	0	0	0.707005	1188.11	280	840
Player 16	0	465	0	365	475	405	0	1.05553	1620.04	427.5	1710
Player 17	0	465	426	0	380	324	0	1.04797	1521.98	398.75	1595
Player 18	0	558	0	0	570	324	0	0.765934	1895.72	484	1452
Player 19	0	465	355	365	475	0	0	1.04762	1584.55	415	1660
Player 20	0	0	0	0	380	324	0	0.582964	1207.62	352	704
Player 21	0	0	0	365	570	324	0	0.759289	1658.13	419.667	1259
Player 22	0	465	0	365	475	324	0	1.03907	1567.75	407.25	1629
Player 23	0	465	355	0	570	0	0	0.77773	1787.25	463.333	1390
Player 24	0	0	426	0	570	324	0	0.767246	1720.44	440	1320
Player 25	0	0	0	438	570	405	0	0.78618	1797.3	471	1413
MEAN	0	290.043	188.304	215.826	495.652	320.478	0	0.916215	1650.9	302.061	251.87
SD	0	252.298	187.37	196.223	127.959	137.023	0	0.170763	230.057	180.175	150.174

## Sheet: w7
	Day 1	Day 2	Day 3	Day 4	Day 5	Day 6	Day 7	TM	TS	TL	wTL
Player 1	0	558	462	564	534	316	0	1.37881	1765.29	486.8	2434
Player 2	0	558	385	470	445	237	0	1.32164	1585.15	419	2095
Player 3	0	558	462	564	445	316	0	1.37682	1703.2	469	2345
Player 4	0	744	539	564	534	237	0	1.26514	2069.34	523.6	2618
Player 5	0	558	462	564	356	158	0	1.21383	1728.41	419.6	2098
Player 7	0	465	385	470	445	395	0	1.44691	1492.84	432	2160
Player 8	0	651	539	564	534	316	0	1.36025	1914.35	520.8	2604
Player 9	0	744	385	658	534	316	0	1.2719	2073.27	527.4	2637
Player 10	0	558	462	658	534	237	0	1.28857	1900.55	489.8	2449
Player 11	0	558	385	470	356	316	0	1.36415	1528.42	417	2085
Player 13	0	558	462	658	445	316	0	1.33972	1820.53	487.8	2439
Player 14	0	465	385	470	445	316	0	1.4157	1469.94	416.2	2081
Player 15	0	372	462	564	534	316	0	1.36316	1649.11	449.6	2248
Player 16	0	465	462	564	445	237	0	1.32892	1635.16	434.6	2173
Player 17	0	465	385	376	356	316	0	1.42317	1333.65	379.6	1898
Player 18	0	465	539	564	445	316	0	1.38186	1685.41	465.8	2329
Player 19	0	372	616	564	445	474	0	1.39106	1776.34	494.2	2471
Player 20	0	465	308	470	445	316	0	1.38556	1446.35	400.8	2004
Player 21	0	558	462	564	445	395	0	1.41853	1708.82	484.8	2424
Player 22	0	465	385	470	445	316	0	1.4157	1469.94	416.2	2081
Player 23	0	372	385	0	356	316	0	1.06253	1344.9	357.25	1429
Player 24	0	558	385	658	445	237	0	1.25974	1812.27	456.6	2283
Player 25	0	558	616	564	445	474	0	1.42939	1858.84	531.4	2657
MEAN	0	525.652	448.609	523.13	452.739	312.565	0	1.34361	1685.74	452.539	377.34
SD	0	99.5684	79.2497	135.409	59.4797	73.3323	0	0.087174	207.105	89.4078	74.521

## Sheet: w8
	Day 1	Day 2	Day 3	Day 4	Day 5	Day 6	Day 7	TM	TS	TL	wTL
Player 1	0	516	124	330	540	332	0	1.16209	1585.07	368.4	1842
Player 2	0	516	124	396	450	415	0	1.2208	1557.18	380.2	1901
Player 3	0	430	186	330	450	332	0	1.30544	1323.69	345.6	1728
Player 4	438	774	186	462	540	249	0	1.48412	1784.89	441.5	2649
Player 5	365	516	124	330	450	249	0	1.60264	1269.16	339	2034
Player 7	365	516	310	330	450	498	0	2.01341	1226.28	411.5	2469
Player 8	438	602	186	462	540	332	0	1.73079	1479.09	426.667	2560
Player 9	0	688	186	462	360	332	0	1.16092	1746.89	405.6	2028
Player 10	0	602	186	396	540	415	0	1.24058	1724.2	427.8	2139
Player 11	0	602	186	396	450	415	0	1.25047	1638.58	409.8	2049
Player 13	0	602	124	0	360	249	0	0.83264	1603.33	333.75	1335
Player 14	0	430	186	330	450	332	0	1.30544	1323.69	345.6	1728
Player 15	0	602	248	330	450	332	0	1.26275	1553.76	392.4	1962
Player 16	365	516	186	198	360	332	0	1.68088	1164.27	326.167	1957
Player 17	365	516	186	330	450	332	0	1.81028	1203.68	363.167	2179
Player 18	0	516	186	396	450	332	0	1.2768	1472.44	376	1880
Player 19	0	430	434	462	540	415	0	1.43999	1584.03	456.2	2281
Player 20	292	430	372	330	450	415	0	2.1132	1083.19	381.5	2289
Player 21	0	430	186	330	540	332	0	1.25231	1451.72	363.6	1818
Player 22	365	430	186	330	0	0	0	0.986878	1328.43	327.75	1311
Player 23	292	516	62	330	450	332	0	1.49299	1327.54	330.333	1982
Player 24	0	344	186	330	450	415	0	1.31264	1314.15	345	1725
Player 25	0	516	0	396	360	332	0	1.03279	1553.07	401	1604
MEAN	142.826	523.478	188.696	347.217	438.261	335.609	0	1.39004	1447.75	329.348	305.775
SD	184.78	96.7193	90.5792	97.929	112.882	95.2226	0	0.316233	195.94	113.019	82.2747

## Sheet: w9
	Day 1	Day 2	Day 3	Day 4	Day 5	Day 6	Day 7	TM	TS	TL	wTL
Player 1	0	0	665	385	465	296	0	0.971212	1864.68	452.75	1811
Player 2	0	460	570	385	465	296	0	1.36289	1596.61	435.2	2176
Player 3	0	0	665	308	372	296	0	0.933502	1757.9	410.25	1641
Player 4	0	736	570	462	558	222	0	1.24459	2047.26	509.6	2548
Player 5	0	644	665	462	465	222	0	1.25089	1965	491.6	2458
Player 7	0	460	475	385	465	370	0	1.43763	1499	431	2155
Player 8	0	736	665	539	651	222	0	1.25305	2244.92	562.6	2813
Player 9	0	0	570	462	465	296	0	1.01392	1768.39	448.25	1793
Player 10	0	0	475	462	465	370	0	1.05779	1675.19	443	1772
Player 11	0	644	665	462	465	296	0	1.30866	1934.81	506.4	2532
Player 13	0	0	570	539	465	148	0	0.918984	1873.81	430.5	1722
Player 14	0	0	475	385	465	296	0	1.03165	1571.27	405.25	1621
Player 15	0	0	570	385	465	296	0	1.00597	1705.81	429	1716
Player 16	0	460	475	385	465	296	0	1.39976	1486.68	416.2	2081
Player 17	0	0	475	308	512	0	0	0.773684	1673.81	431.667	1295
Player 18	0	552	475	385	465	296	0	1.3705	1585.55	434.6	2173
Player 19	0	644	570	385	558	370	0	1.3582	1860.56	505.4	2527
Player 20	0	460	475	385	465	370	0	1.43763	1499	431	2155
Player 21	0	0	570	385	0	296	0	0.753895	1659.38	417	1251
Player 22	0	460	475	0	465	296	0	1.03288	1642.02	424	1696
Player 23	0	552	570	385	372	370	0	1.36884	1642.99	449.8	2249
Player 24	0	0	570	462	465	222	0	0.973606	1765.6	429.75	1719
Player 25	0	736	570	462	465	296	0	1.2906	1959.56	505.8	2529
MEAN	0	328	557.609	398.391	454.913	279.913	0	1.15436	1751.3	403.765	336.663
SD	0	306.169	71.9196	105.506	113.875	83.3535	0	0.215806	193.232	136.165	113.507

## Sheet: w10
	Day 1	Day 2	Day 3	Day 4	Day 5	Day 6	Day 7	TM	TS	TL	wTL
Player 1	0	552	480	335	292	0	0	0.996464	1664.89	414.75	1659
Player 2	0	644	576	335	292	0	0	0.956422	1931.16	461.75	1847
Player 3	0	552	576	268	292	0	0	0.95009	1776.67	422	1688
Player 4	0	828	672	335	292	0	0	0.897097	2370.98	531.75	2127
Player 5	0	644	576	268	219	0	0	0.890408	1917.1	426.75	1707
Player 7	0	552	480	335	365	0	0	1.02153	1695.5	433	1732
Player 8	0	736	672	335	292	0	0	0.919959	2212.05	508.75	2035
Player 9	0	552	672	335	292	0	0	0.950551	1947.29	462.75	1851
Player 10	0	644	576	335	292	0	0	0.956422	1931.16	461.75	1847
Player 11	0	644	672	335	365	0	0	0.967954	2082.74	504	2016
Player 13	0	736	672	335	219	0	0	0.883734	2220.12	490.5	1962
Player 14	0	460	480	335	365	0	0	1.04218	1573.63	410	1640
Player 15	0	644	480	335	365	0	0	0.99042	1841.64	456	1824
Player 16	0	552	576	335	292	0	0	0.978421	1793.71	438.75	1755
Player 17	0	552	576	268	292	0	0	0.95009	1776.67	422	1688
Player 18	0	552	576	268	292	0	0	0.95009	1776.67	422	1688
Player 19	0	552	480	335	365	0	0	1.02153	1695.5	433	1732
Player 20	0	552	576	335	365	0	0	1.00568	1817.67	457	1828
Player 21	0	552	480	335	365	0	0	1.02153	1695.5	433	1732
Player 22	0	460	480	335	292	0	0	1.02052	1535.5	391.75	1567
Player 23	0	552	576	335	292	0	0	0.978421	1793.71	438.75	1755
Player 24	0	0	480	268	292	0	0	0.753976	1379.35	346.667	1040
Player 25	0	552	480	268	365	0	0	0.993199	1676.4	416.25	1665
MEAN	0	568	559.304	317.522	311.043	0	0	0.960725	1830.68	438.967	351.366
SD	0	151.05	74.6546	30.0815	45.201	0	0	0.0628926	230.475	75.2467	60.2099

[truncated: 3 more sheets: all_TL, all_TM, all_TS]
